# Supplementary material for: Exploring the Immune Infiltration Landscape and M2 Macrophage-Related Biomarkers of Proliferative Diabetic Retinopathy
Source: Front Endocrinol (Lausanne). 2022 May 27;13:841813. doi: 10.3389/fendo.2022.841813 (PMC9186015; doi:10.3389/fendo.2022.841813)
Supplement: Supplementary file 1 [file Table_1.xls]

## Sheet: Table 1
Gene	Group	R	P	KME
CORO1C	midnightblue	0.906185	1.35e-11	0.906185
ACTN1	midnightblue	0.917812	2.42e-12	0.917812
CALU	midnightblue	0.944264	1.5e-14	0.944264
CKAP4	midnightblue	0.915263	3.6e-12	0.915263
GARS	midnightblue	0.909669	8.26e-12	0.909669
COL6A3	midnightblue	0.939786	4.15e-14	0.939786
CALD1	midnightblue	0.942305	2.36e-14	0.942305
BMP1	midnightblue	0.930651	2.64e-13	0.930651
PLOD1	midnightblue	0.90631	1.33e-11	0.90631
HIVEP1	midnightblue	0.909747	8.17e-12	0.909747
MICAL2	midnightblue	0.931248	2.36e-13	0.931248
FAM129B	midnightblue	0.921643	1.3e-12	0.921643
NUAK1	midnightblue	0.933514	1.52e-13	0.933514
COL5A2	midnightblue	0.920938	1.46e-12	0.920938
