# Supplementary material for: Exploring the Immune Infiltration Landscape and M2 Macrophage-Related Biomarkers of Proliferative Diabetic Retinopathy
Source: Front Endocrinol (Lausanne). 2022 May 27;13:841813. doi: 10.3389/fendo.2022.841813 (PMC9186015; doi:10.3389/fendo.2022.841813)
Supplement: Supplementary file 2 [file Table_2.xls]

## Sheet: Table 2
id	logFC	AveExpr	t	P.Value	adj.P.Val	B
RLBP1	-4.33932	2.60354	-25.0687	1.68555e-22	2.38202e-18	40.5919
NEFH	-2.69141	2.28017	-19.2877	4.21948e-19	1.94072e-15	33.3289
CALB2	-1.13833	1.80327	-19.115	5.49312e-19	1.94072e-15	33.0786
RGR	-3.02032	2.36552	-18.5426	1.33591e-18	3.62789e-15	32.2328
RP1L1	-1.64219	1.95966	-18.4523	1.54029e-18	3.62789e-15	32.0971
CHGB	-2.07521	1.94578	-18.0344	2.99861e-18	6.05376e-15	31.4605
TCEAL6	-2.21202	1.95683	-17.8976	3.74006e-18	6.60682e-15	31.249
SLC17A7	-2.08346	2.03913	-17.7522	4.73622e-18	7.43691e-15	31.0227
CHGA	-1.46227	1.77821	-16.955	1.78082e-17	2.51666e-14	29.7497
NEFM	-3.63523	2.36442	-16.2054	6.48308e-17	7.63491e-14	28.5017
REEP6	-2.13381	2.24471	-16.0596	8.3803e-17	9.11004e-14	28.2531
DLG4	-2.22782	2.53716	-15.6094	1.87388e-16	1.89155e-13	27.4724
PVALB	-2.13931	2.13552	-15.3017	3.28237e-16	3.09243e-13	26.9274
MAST1	-1.01474	1.68763	-15.1878	4.04746e-16	3.57492e-13	26.7235
INA	-2.47508	2.17121	-15.0761	4.9776e-16	4.13785e-13	26.522
PAX6	-1.82061	1.98507	-14.9537	6.25203e-16	4.72221e-13	26.2998
NEFL	-3.87249	2.31319	-14.9363	6.45902e-16	4.72221e-13	26.268
MSI1	-1.38548	1.90169	-14.7719	8.79343e-16	5.64082e-13	25.9671
IGSF9	-1.92508	1.95591	-14.7271	9.56969e-16	5.64082e-13	25.8845
CKB	-4.72574	3.16894	-14.7266	9.57966e-16	5.64082e-13	25.8835
PSD	-1.1776	1.73569	-14.6345	1.14038e-15	6.44633e-13	25.7133
PACSIN1	-2.08281	2.19275	-14.5864	1.24966e-15	6.79239e-13	25.6239
WNK2	-1.26718	1.78788	-13.8522	5.19186e-15	2.62041e-12	24.23
SLC12A5	-1.82005	2.04436	-13.7855	5.9255e-15	2.88756e-12	24.1004
TULP1	-3.89057	2.40747	-13.7048	6.9573e-15	3.27735e-12	23.9429
CNGB1	-2.96504	2.36758	-13.6326	8.03598e-15	3.54889e-12	23.8015
PCBP3	-1.52986	1.92295	-13.586	8.82194e-15	3.77793e-12	23.7099
SAMD9	2.08617	3.57152	13.4949	1.0595e-14	4.4038e-12	23.53
SLC38A3	-1.80908	1.95773	-13.4715	1.11065e-14	4.48448e-12	23.4837
RDH8	-1.41817	1.87529	-13.4178	1.23791e-14	4.85948e-12	23.3772
ARR3	-3.1459	2.3275	-13.3292	1.48146e-14	5.53595e-12	23.2007
MAK	-2.14974	2.04746	-13.3268	1.48858e-14	5.53595e-12	23.1959
VGF	-1.14099	1.79683	-13.2838	1.62478e-14	5.88753e-12	23.1099
HKDC1	-1.53952	1.94698	-13.2536	1.72812e-14	6.03901e-12	23.0493
FAIM2	-1.54908	1.94644	-13.2468	1.75205e-14	6.03901e-12	23.0357
REEP2	-1.32253	1.94743	-13.1866	1.98191e-14	6.66866e-12	22.9145
GNB3	-2.66665	2.35925	-13.1586	2.09877e-14	6.81827e-12	22.8582
ABCA4	-3.9648	2.84375	-13.153	2.12287e-14	6.81827e-12	22.8469
OSBP2	-2.25346	2.2074	-13.1247	2.25015e-14	7.06648e-12	22.7896
TRPM1	-1.48853	1.78483	-13.1092	2.32273e-14	7.13583e-12	22.7584
SLC24A1	-2.50196	2.66989	-13.0472	2.63912e-14	7.93533e-12	22.6327
ABCG4	-1.6694	2.09157	-12.9849	3.00171e-14	8.83754e-12	22.506
AP3B2	-1.49531	1.84303	-12.4635	8.96887e-14	2.22365e-11	21.4273
EEF1A2	-2.04295	2.17241	-12.4238	9.76108e-14	2.35501e-11	21.3438
PDE6G	-3.31835	2.52061	-12.4204	9.83198e-14	2.35501e-11	21.3366
SYP	-2.78748	2.27934	-12.3875	1.05495e-13	2.42828e-11	21.2671
NNAT	-1.16407	1.77184	-12.344	1.15767e-13	2.59685e-11	21.1754
STXBP1	-1.32689	2.13063	-12.2527	1.40872e-13	3.01637e-11	20.9816
SLC1A7	-1.77224	2.12602	-12.1774	1.65718e-13	3.44401e-11	20.8212
PLCD4	-2.51406	2.24009	-12.1374	1.80703e-13	3.701e-11	20.7357
KIF1A	-2.18487	2.2997	-12.0369	2.24769e-13	4.53777e-11	20.5201
SPTBN2	-1.3472	1.84675	-12.0113	2.3768e-13	4.66602e-11	20.4649
ESPN	-1.4025	1.91746	-12.0112	2.37725e-13	4.66602e-11	20.4647
KCNA5	-1.79077	2.01698	-11.9588	2.66564e-13	5.09065e-11	20.3515
GNAT2	-1.71279	1.98962	-11.862	3.29625e-13	6.12295e-11	20.1415
RTBDN	-1.773	1.88222	-11.862	3.29676e-13	6.12295e-11	20.1414
KCNB1	-1.99563	2.19474	-11.8566	3.33617e-13	6.12295e-11	20.1296
MPP4	-3.22857	2.43903	-11.7557	4.16737e-13	7.45485e-11	19.9096
RBP3	-4.21053	2.53247	-11.6103	5.75612e-13	9.80067e-11	19.59
PDE6B	-3.35612	2.43927	-11.5962	5.93967e-13	9.99278e-11	19.5589
ZMYND19	-3.14463	3.01896	-11.5775	6.1924e-13	1.02954e-10	19.5177
MAB21L2	-1.93312	1.94694	-11.5692	6.30932e-13	1.03678e-10	19.4991
USP2	-1.12131	1.77034	-11.453	8.18546e-13	1.31451e-10	19.2414
CHD5	-1.5654	1.8955	-11.4201	8.81465e-13	1.37884e-10	19.168
ALDOC	-3.72774	3.92594	-11.3833	9.5786e-13	1.47136e-10	19.0857
MYT1	-1.13714	1.79694	-11.3572	1.01611e-12	1.54255e-10	19.0272
CAMSAP1	-2.07473	2.92285	-11.2989	1.15929e-12	1.67846e-10	18.8966
MYO7A	-1.51912	2.14558	-11.2457	1.30816e-12	1.85631e-10	18.7769
CIRBP	-1.45484	4.12951	-11.2352	1.33983e-12	1.85631e-10	18.7532
HIPK2	-1.04764	2.34215	-11.225	1.37124e-12	1.86996e-10	18.7302
PPEF2	-3.15683	2.15646	-11.2235	1.37614e-12	1.86996e-10	18.7267
PDE6A	-4.4242	2.79276	-11.2039	1.43897e-12	1.93672e-10	18.6824
AIPL1	-3.3508	2.51592	-11.1941	1.47132e-12	1.96158e-10	18.6604
SNCB	-1.69504	1.87326	-11.1711	1.55057e-12	2.04792e-10	18.6084
TMEM108	-1.25873	2.15602	-11.1506	1.62511e-12	2.12649e-10	18.5618
OTX2	-2.9413	2.27987	-11.14	1.6651e-12	2.15883e-10	18.5377
ADCY1	-1.44543	2.24275	-11.1168	1.75591e-12	2.25586e-10	18.4851
PLEKHH1	-1.2721	2.05245	-11.0849	1.88888e-12	2.36226e-10	18.4127
PCP4	-2.24234	2.38383	-11.0528	2.03353e-12	2.50624e-10	18.3395
ECEL1	-1.59828	1.81516	-11.0515	2.03968e-12	2.50624e-10	18.3365
CACNA1F	-2.59805	2.13441	-11.0478	2.05721e-12	2.50624e-10	18.328
FRMPD1	-1.6155	2.02269	-11.0222	2.18199e-12	2.63554e-10	18.2696
CA14	-1.19085	1.77906	-10.9941	2.32793e-12	2.78799e-10	18.2054
ABCC5	-1.01614	2.42613	-10.9862	2.37027e-12	2.81485e-10	18.1876
ATP1A3	-1.70002	1.89706	-10.9543	2.55168e-12	2.9802e-10	18.1144
RHBDL3	-1.11901	1.91355	-10.8923	2.94543e-12	3.41186e-10	17.972
RIC3	-1.146	1.89724	-10.8443	3.29298e-12	3.72291e-10	17.8614
NR2E3	-2.52041	2.16688	-10.8312	3.39437e-12	3.80708e-10	17.8313
SAG	-5.06219	2.9153	-10.7512	4.0902e-12	4.48083e-10	17.6462
RGS9BP	-2.66352	2.17118	-10.7436	4.16351e-12	4.49151e-10	17.6286
ENO2	-4.25494	3.54438	-10.7317	4.28115e-12	4.58343e-10	17.6009
BEX2	-3.13254	2.95625	-10.7156	4.44611e-12	4.72424e-10	17.5634
HOOK1	-1.9789	2.19922	-10.6881	4.7416e-12	5.00062e-10	17.4995
SNAP91	-2.35871	2.28131	-10.6723	4.92008e-12	5.09678e-10	17.4628
DNM1	-1.39454	1.95217	-10.6687	4.96285e-12	5.09678e-10	17.4542
CRABP1	-2.93018	2.40124	-10.6674	4.97704e-12	5.09678e-10	17.4514
ATP1B2	-1.87109	2.5382	-10.6546	5.1298e-12	5.21542e-10	17.4214
TJP2	-1.28941	2.19512	-10.6275	5.46637e-12	5.47878e-10	17.3583
UNC119	-3.63485	2.94643	-10.6056	5.75551e-12	5.72794e-10	17.3071
CASZ1	-1.14993	1.85081	-10.5919	5.94438e-12	5.85025e-10	17.275
ACTR3	1.3395	3.35189	10.5779	6.14358e-12	5.97019e-10	17.2423
SV2B	-1.45067	2.26892	-10.5755	6.17848e-12	5.97019e-10	17.2367
HCN1	-1.76368	1.96397	-10.5674	6.29791e-12	6.01365e-10	17.2177
SAMD9L	1.75826	3.6102	10.5197	7.04958e-12	6.64165e-10	17.1057
PCBP4	-2.08219	2.45494	-10.4932	7.50663e-12	7.02541e-10	17.0433
RPGRIP1	-3.44361	2.46478	-10.4847	7.65971e-12	7.07497e-10	17.0232
PDE6H	-2.61588	2.23979	-10.4731	7.87335e-12	7.22508e-10	16.9959
MAN2A2	-1.10916	2.3057	-10.4583	8.15426e-12	7.43459e-10	16.9611
VSX1	-1.09705	1.71215	-10.4255	8.81403e-12	7.93375e-10	16.8838
CRX	-3.43579	2.36756	-10.4074	9.20204e-12	8.17962e-10	16.841
IQGAP1	1.37139	3.44275	10.4074	9.20294e-12	8.17962e-10	16.8409
GNAT1	-6.13205	3.31589	-10.3887	9.62256e-12	8.47987e-10	16.7966
CABP4	-2.65017	2.39077	-10.361	1.02787e-11	8.96655e-10	16.731
CASQ1	-1.54138	1.88959	-10.3014	1.18531e-11	1.0152e-09	16.5894
SYT4	-1.88148	2.03427	-10.1361	1.76397e-11	1.43267e-09	16.1942
CACNA2D4	-2.01103	2.06834	-10.1215	1.82742e-11	1.46734e-09	16.1591
GUCA1A	-3.44804	2.65814	-10.0925	1.96e-11	1.55611e-09	16.0895
ANXA1	2.57911	5.28904	10.0885	1.97901e-11	1.56242e-09	16.0799
NEUROD1	-2.55473	2.0832	-10.0031	2.43506e-11	1.86013e-09	15.8736
GMFG	1.58175	3.1832	9.97342	2.61746e-11	1.97807e-09	15.8018
DDB1	-1.6585	3.18931	-9.93694	2.86101e-11	2.13925e-09	15.7133
PCMTD2	-1.70606	3.01123	-9.88712	3.23157e-11	2.36625e-09	15.5922
CPLX4	-2.45213	2.21763	-9.84986	3.54057e-11	2.56591e-09	15.5013
TCEAL2	-2.9705	3.06987	-9.82022	3.80772e-11	2.71771e-09	15.4289
ROM1	-4.5237	3.20545	-9.80148	3.98729e-11	2.83157e-09	15.3831
GNGT2	-2.10329	2.47349	-9.78824	4.11927e-11	2.91067e-09	15.3507
ATP6V0A1	-1.42845	3.43605	-9.74037	4.63503e-11	3.24269e-09	15.2333
PRDM8	-1.01077	2.15406	-9.72937	4.76254e-11	3.31548e-09	15.2063
TMEM123	1.12564	3.40971	9.70592	5.04655e-11	3.47892e-09	15.1487
MAP7	-1.21912	2.25374	-9.63995	5.94199e-11	4.05663e-09	14.9861
RAX	-1.79883	2.29152	-9.59691	6.61226e-11	4.47103e-09	14.8797
ITGA4	1.17764	2.60073	9.55144	7.40459e-11	4.94055e-09	14.7671
RAB31	1.03044	3.49118	9.55107	7.41152e-11	4.94055e-09	14.7661
FUT3	-1.10292	1.74889	-9.54355	7.55162e-11	5.01031e-09	14.7475
PLCH2	-1.98771	2.31077	-9.48521	8.73599e-11	5.7156e-09	14.6025
DIRAS2	-1.26386	1.8393	-9.47873	8.87869e-11	5.78219e-09	14.5863
ELOVL4	-2.56412	2.72442	-9.47688	8.91983e-11	5.78234e-09	14.5817
PFKFB2	-1.30026	2.20366	-9.4544	9.43618e-11	6.06146e-09	14.5257
RDH12	-2.51698	2.32968	-9.44482	9.66548e-11	6.18066e-09	14.5018
TAGLN3	-1.46863	2.02375	-9.39621	1.09192e-10	6.79777e-09	14.3804
GGA2	-1.0514	2.89795	-9.38749	1.11612e-10	6.8878e-09	14.3585
SPTBN5	-1.88876	2.30142	-9.35334	1.21625e-10	7.47305e-09	14.273
COL1A2	3.95755	6.32672	9.34785	1.23317e-10	7.51172e-09	14.2592
SNAP25	-2.03218	2.30602	-9.33654	1.26882e-10	7.6628e-09	14.2308
KIF21A	-1.437	2.26317	-9.32504	1.30613e-10	7.78826e-09	14.202
PODXL2	-1.00794	2.01229	-9.28282	1.45305e-10	8.52055e-09	14.0958
COL3A1	3.68999	5.84097	9.27238	1.49191e-10	8.71225e-09	14.0695
SLFN11	1.34155	3.23414	9.25131	1.57358e-10	9.07668e-09	14.0165
CLUL1	-1.86476	1.95301	-9.21805	1.71196e-10	9.83469e-09	13.9325
SSX2IP	-2.08252	2.44874	-9.21474	1.72638e-10	9.8774e-09	13.9242
RECQL	1.17981	2.89712	9.18005	1.88531e-10	1.07001e-08	13.8364
ST6GALNAC2	-1.24129	2.03801	-9.15973	1.98526e-10	1.11776e-08	13.785
CABP5	-2.96006	2.39003	-9.15622	2.00306e-10	1.1233e-08	13.7761
NAPB	-1.36943	3.0076	-9.14021	2.08634e-10	1.1608e-08	13.7355
GUCA1B	-3.04281	2.60253	-9.13793	2.09847e-10	1.16296e-08	13.7297
RIMS2	-1.88299	2.01381	-9.11865	2.20415e-10	1.21676e-08	13.6808
COL5A2	2.65841	4.07684	9.05053	2.62284e-10	1.43667e-08	13.5075
GNB1	-1.4088	4.15629	-9.03302	2.74306e-10	1.48524e-08	13.4629
NRL	-1.3712	1.88049	-8.97388	3.19217e-10	1.70233e-08	13.3118
POSTN	4.5093	5.35414	8.91044	3.75789e-10	1.96691e-08	13.1493
NRP1	1.47018	3.39639	8.88674	3.9946e-10	2.06783e-08	13.0884
DOC2B	-1.04087	1.73061	-8.87495	4.11802e-10	2.12394e-08	13.0581
STMN2	-1.30818	1.95941	-8.87107	4.15939e-10	2.13747e-08	13.0481
SPARC	3.22775	6.94048	8.8582	4.29993e-10	2.20169e-08	13.015
PLA2G5	-1.06584	1.91596	-8.80146	4.9797e-10	2.49894e-08	12.8687
ARL4D	-1.20378	1.91438	-8.7773	5.30139e-10	2.638e-08	12.8064
GPR160	-1.43782	2.17948	-8.75622	5.59952e-10	2.75723e-08	12.7518
RS1	-2.10843	2.10322	-8.70947	6.32301e-10	3.08127e-08	12.6307
ARL3	-1.2663	2.5345	-8.7077	6.35215e-10	3.08483e-08	12.6262
KIF1B	-1.21382	2.74554	-8.66476	7.10393e-10	3.40314e-08	12.5147
RORB	-1.40398	2.00615	-8.66	7.19278e-10	3.41329e-08	12.5023
PLS3	1.49772	3.52295	8.6558	7.27202e-10	3.43706e-08	12.4914
OGDHL	-1.2726	1.87224	-8.65026	7.37781e-10	3.47544e-08	12.477
CNGA1	-2.48265	2.26024	-8.6422	7.5348e-10	3.5376e-08	12.456
ADD1	-1.12495	3.48783	-8.58678	8.70949e-10	4.04002e-08	12.3116
ANXA2	1.94881	4.50192	8.58506	8.7487e-10	4.04002e-08	12.3071
DOCK11	1.06347	2.43089	8.5259	1.02169e-09	4.59824e-08	12.1525
IMPG1	-2.3434	2.21203	-8.50604	1.07639e-09	4.82904e-08	12.1005
SH3GL2	-1.41329	2.07218	-8.49051	1.12126e-09	4.99863e-08	12.0598
HSPA1B	-2.57018	3.91935	-8.48364	1.14171e-09	5.04209e-08	12.0418
IFI44	2.22908	4.05992	8.47787	1.15919e-09	5.10334e-08	12.0266
RHO	-5.20257	2.94064	-8.46606	1.19578e-09	5.24806e-08	11.9956
ARHGAP15	1.12804	2.71063	8.43668	1.29203e-09	5.61816e-08	11.9185
CAMKV	-1.29397	1.81854	-8.39314	1.44942e-09	6.20702e-08	11.8039
PTPN13	-1.45938	2.52995	-8.37802	1.50854e-09	6.44071e-08	11.764
PDHA1	-1.03299	3.14021	-8.3672	1.55234e-09	6.58787e-08	11.7355
ST8SIA4	1.069	2.49568	8.35196	1.61623e-09	6.83849e-08	11.6953
ARPC5	1.67954	4.4322	8.30363	1.83719e-09	7.61381e-08	11.5676
MEIS1	-1.292	2.02666	-8.2662	2.02925e-09	8.36075e-08	11.4685
PROM1	-2.19382	2.57325	-8.26304	2.04637e-09	8.40678e-08	11.4601
OPN1LW	-1.26739	1.93787	-8.24385	2.15356e-09	8.82149e-08	11.4092
ABCA5	-1.08034	2.05834	-8.22877	2.24176e-09	9.07751e-08	11.3692
ABCA7	-1.38932	1.97036	-8.2012	2.41269e-09	9.68638e-08	11.2959
XAF1	1.32368	2.96894	8.19065	2.48159e-09	9.90674e-08	11.2678
ARHGDIB	1.62497	4.54244	8.17835	2.56441e-09	1.0123e-07	11.2351
GNB4	1.26264	2.66081	8.1151	3.03684e-09	1.17426e-07	11.0666
CYP4V2	-1.36779	3.01905	-8.11457	3.04117e-09	1.17426e-07	11.0651
MT3	-1.74624	2.22522	-8.09893	3.17128e-09	1.21784e-07	11.0234
OPN1SW	-1.43416	1.90124	-8.09268	3.22485e-09	1.2273e-07	11.0067
MYH9	1.57099	4.81546	8.07673	3.36582e-09	1.26169e-07	10.964
ITGA1	2.15983	3.35198	8.04904	3.62547e-09	1.33773e-07	10.8899
ETV6	1.15724	2.8664	8.02918	3.82424e-09	1.40011e-07	10.8367
GLIPR1	1.43961	3.05198	8.01306	3.99362e-09	1.45458e-07	10.7935
COL4A1	2.78935	4.65257	7.95181	4.71014e-09	1.68943e-07	10.629
PRSS23	1.37419	3.19497	7.94148	4.84329e-09	1.72842e-07	10.6012
TDRD7	-1.03041	2.73308	-7.92549	5.05688e-09	1.79399e-07	10.5582
CALD1	1.89081	3.84515	7.92489	5.0651e-09	1.79399e-07	10.5566
ITGA5	1.48208	3.26019	7.91239	5.23908e-09	1.84635e-07	10.5229
PHYHIPL	-1.43232	2.31242	-7.90002	5.41719e-09	1.89965e-07	10.4896
ITM2C	-1.17685	3.19018	-7.8941	5.50468e-09	1.91862e-07	10.4736
CDK6	1.13638	2.8792	7.86259	5.9947e-09	2.0764e-07	10.3886
CALCOCO2	-1.15956	3.04764	-7.83546	6.4521e-09	2.22937e-07	10.3153
TFPI2	-2.32727	2.4942	-7.81822	6.76116e-09	2.32479e-07	10.2687
HIRIP3	-1.16315	2.61236	-7.81409	6.83724e-09	2.34524e-07	10.2575
DUSP26	-1.45519	2.13422	-7.76729	7.76443e-09	2.62505e-07	10.1308
CYB5R2	-1.14396	2.10925	-7.74648	8.21674e-09	2.75817e-07	10.0743
SAFB2	-1.37063	3.1507	-7.72498	8.71245e-09	2.89024e-07	10.0159
MAB21L1	-2.76771	2.25652	-7.71507	8.95078e-09	2.94854e-07	9.98904
COL1A1	4.47369	6.09318	7.70831	9.1173e-09	2.98394e-07	9.97067
LAMC1	1.49669	4.19141	7.70814	9.12159e-09	2.98394e-07	9.9702
IFI16	1.51246	3.27568	7.69726	9.39632e-09	3.06672e-07	9.94062
CASP1	1.50169	3.18969	7.68253	9.78176e-09	3.16329e-07	9.90055
MAP2	-1.65316	2.36491	-7.67398	1.00127e-08	3.23059e-07	9.87728
PER3	-1.65953	2.95817	-7.67119	1.00894e-08	3.24241e-07	9.86968
PAQR4	-1.56469	2.64149	-7.67015	1.01182e-08	3.24241e-07	9.86684
SRGN	2.1347	4.79442	7.65491	1.05484e-08	3.36502e-07	9.82534
DRD4	-1.51057	2.33535	-7.59453	1.24436e-08	3.94288e-07	9.66065
ANKRD33	-1.36271	2.69148	-7.5738	1.31712e-08	4.14555e-07	9.60401
TRIM22	1.10291	3.13773	7.56034	1.36668e-08	4.29199e-07	9.5672
PDC	-3.15633	2.4246	-7.54746	1.41586e-08	4.43657e-07	9.53197
CD59	1.29464	3.60469	7.54315	1.43272e-08	4.46959e-07	9.52017
RGS11	-1.2623	2.15452	-7.52657	1.49947e-08	4.62541e-07	9.47478
SIX3	-1.3932	2.04398	-7.52501	1.50593e-08	4.62647e-07	9.4705
CHRNA3	-1.54873	2.0474	-7.51741	1.53769e-08	4.70359e-07	9.4497
CFH	1.65915	3.33439	7.48764	1.66893e-08	5.09401e-07	9.36808
SAMD7	-2.45264	2.15304	-7.47625	1.72208e-08	5.24493e-07	9.33684
GPR179	-1.39636	1.75386	-7.47031	1.75047e-08	5.30851e-07	9.32054
DMAP1	-1.17993	3.00964	-7.43713	1.91812e-08	5.76741e-07	9.2294
IL32	1.53632	2.81789	7.41483	2.03985e-08	6.06888e-07	9.16808
AHI1	-1.61592	2.94292	-7.38409	2.22063e-08	6.55155e-07	9.08347
TTR	-3.06048	2.55431	-7.38327	2.22567e-08	6.55274e-07	9.08121
CPNE6	-1.06243	1.8123	-7.37481	2.27832e-08	6.67993e-07	9.05791
PTGDS	-2.11435	2.82845	-7.30474	2.76619e-08	7.8814e-07	8.86458
MADD	-1.24724	2.36138	-7.28826	2.89551e-08	8.23327e-07	8.81905
IMPG2	-2.31032	2.40852	-7.27711	2.98653e-08	8.47503e-07	8.78822
PSMB8	1.54272	3.63502	7.24987	3.2212e-08	9.08713e-07	8.71286
PRPF8	-1.46738	3.85901	-7.22761	3.42682e-08	9.64697e-07	8.65121
BTN3A2	1.36609	3.14445	7.22287	3.4723e-08	9.75558e-07	8.63808
TOB2	-1.34923	2.72169	-7.20423	3.65713e-08	1.01737e-06	8.58641
GNAI2	1.00625	3.99924	7.19102	3.79414e-08	1.05342e-06	8.54977
F2R	1.40092	3.83599	7.18069	3.9049e-08	1.08204e-06	8.52111
CSPG5	-1.14747	1.90494	-7.16977	4.02561e-08	1.10758e-06	8.49078
ACTR2	1.15282	4.58023	7.16673	4.05987e-08	1.11406e-06	8.48234
THBS1	3.81118	5.38396	7.15191	4.23111e-08	1.1588e-06	8.44119
COL4A2	2.12893	3.74526	7.1377	4.40214e-08	1.19637e-06	8.40172
MOAP1	-1.9612	4.06256	-7.11674	4.66749e-08	1.2588e-06	8.34342
TRIM38	1.16627	2.82498	7.07867	5.19144e-08	1.38687e-06	8.23745
F3	-1.74348	2.71013	-7.07288	5.27615e-08	1.40684e-06	8.22133
MLYCD	-1.09727	2.14723	-7.06694	5.3646e-08	1.42773e-06	8.20478
CTGF	3.15431	6.94676	7.05538	5.54099e-08	1.46914e-06	8.17256
EPB41L2	-1.4813	3.11819	-7.05352	5.56988e-08	1.47128e-06	8.16738
GBP1	1.41739	3.11112	7.04907	5.63963e-08	1.48693e-06	8.15498
CPE	-1.04709	2.93617	-7.03585	5.85233e-08	1.53158e-06	8.11811
SIX6	-1.36283	2.33724	-7.02961	5.9555e-08	1.55569e-06	8.10071
CLIC1	1.78605	4.78219	7.02703	5.99885e-08	1.56125e-06	8.09349
SNURF	-1.24328	3.34428	-7.0227	6.07206e-08	1.57162e-06	8.08141
DBP	-1.14545	2.13453	-7.01373	6.22666e-08	1.60575e-06	8.05637
ITGB1	1.74262	4.1367	7.00838	6.32061e-08	1.62701e-06	8.04146
KCNJ14	-1.13876	1.84466	-7.00313	6.41443e-08	1.64517e-06	8.02679
COL6A3	2.8803	3.98446	6.98897	6.67434e-08	1.70873e-06	7.98723
APLP2	-1.05036	3.66334	-6.97945	6.85507e-08	1.75182e-06	7.96063
ENTPD1	1.43038	2.94696	6.9779	6.88489e-08	1.75627e-06	7.95631
THBS2	2.89836	4.11481	6.973	6.98012e-08	1.77416e-06	7.94263
LRRC39	-1.82742	2.06889	-6.96003	7.23915e-08	1.8334e-06	7.90634
CORO1C	1.02817	3.11032	6.95305	7.38246e-08	1.86635e-06	7.88683
C1orf61	-1.32012	2.23378	-6.93323	7.80538e-08	1.95925e-06	7.83136
TMSB4X	2.39962	7.55153	6.91963	8.10941e-08	2.03195e-06	7.79332
PARP14	1.16364	3.2531	6.91683	8.17361e-08	2.0372e-06	7.78547
FAM107A	-1.15331	2.77212	-6.91184	8.2891e-08	2.05873e-06	7.7715
ARF4	1.21309	3.82918	6.9101	8.32985e-08	2.06522e-06	7.76661
TPM4	2.24326	4.4478	6.89593	8.66877e-08	2.13799e-06	7.72691
ANK2	-1.15144	2.14241	-6.87823	9.11162e-08	2.2394e-06	7.67731
ITGA2	1.10694	2.43066	6.85009	9.86357e-08	2.40746e-06	7.59837
IRAK3	1.08897	2.62718	6.84463	1.00167e-07	2.44061e-06	7.58304
STAC2	-1.17391	2.22748	-6.83012	1.04348e-07	2.51686e-06	7.54233
LAMB1	1.64718	3.47194	6.83007	1.04364e-07	2.51686e-06	7.54217
MYL5	-2.4108	2.67415	-6.82504	1.05856e-07	2.54847e-06	7.52805
S100A11	1.10944	3.10377	6.80575	1.11777e-07	2.67282e-06	7.47387
PLEK	1.41965	3.33502	6.78172	1.19627e-07	2.83652e-06	7.40632
FN1	3.58871	5.71916	6.75982	1.27267e-07	2.99713e-06	7.3447
KIAA1107	-1.62331	2.19328	-6.75451	1.29194e-07	3.00785e-06	7.32975
RDH10	-1.52082	2.7789	-6.73676	1.35845e-07	3.15231e-06	7.27979
TGFBI	1.71349	4.31055	6.71282	1.45367e-07	3.32955e-06	7.21237
LAPTM4B	-1.01723	3.09349	-6.69108	1.54604e-07	3.51829e-06	7.15108
KCNJ13	-1.58574	2.07929	-6.68462	1.5746e-07	3.57178e-06	7.13287
SYT1	-1.3684	2.13762	-6.68059	1.59268e-07	3.60702e-06	7.1215
TLR4	1.48874	3.36432	6.65446	1.71515e-07	3.84129e-06	7.0478
RPE65	-2.086	2.25821	-6.63606	1.80709e-07	4.00278e-06	6.99585
MGAT4A	1.19247	2.75548	6.63535	1.81072e-07	4.00455e-06	6.99385
LY96	1.08296	2.76103	6.61818	1.90117e-07	4.18495e-06	6.94536
RAB41	-1.34391	1.82074	-6.59787	2.01411e-07	4.39249e-06	6.88795
CTHRC1	2.08218	3.40959	6.55418	2.28053e-07	4.89051e-06	6.76439
IGFBP7	1.70773	5.50001	6.53523	2.4069e-07	5.12263e-06	6.71075
PLAU	2.02317	3.5657	6.52658	2.46693e-07	5.24171e-06	6.68625
SRRM1	-1.33201	3.50751	-6.52289	2.49298e-07	5.27407e-06	6.6758
CDH11	1.2135	3.70432	6.5193	2.51857e-07	5.32024e-06	6.66565
STK38L	1.15126	2.80199	6.51777	2.52956e-07	5.33548e-06	6.66132
PLEKHB1	-2.03466	3.21318	-6.51134	2.57632e-07	5.40188e-06	6.6431
B2M	2.9692	8.31947	6.50241	2.64269e-07	5.52464e-06	6.61781
LGALS1	2.44874	6.29315	6.49571	2.69369e-07	5.62293e-06	6.5988
LOX	2.81934	3.90282	6.4857	2.77161e-07	5.76005e-06	6.57045
SERPINE1	3.34932	4.41369	6.47335	2.87094e-07	5.94029e-06	6.53543
PRDX2	-1.12055	2.9524	-6.47173	2.88429e-07	5.95917e-06	6.53082
SERPINH1	2.05133	4.07272	6.46961	2.90178e-07	5.98655e-06	6.52481
RGS9	-1.7159	1.86479	-6.45815	2.99819e-07	6.16745e-06	6.49232
CD74	2.20586	5.65362	6.45569	3.01932e-07	6.20189e-06	6.48533
MARCKS	1.30577	5.97226	6.45376	3.03596e-07	6.22529e-06	6.47987
FCGR1A	1.65316	2.97449	6.41656	3.37614e-07	6.79653e-06	6.37428
SEC14L2	-1.14959	2.26267	-6.39628	3.57754e-07	7.15103e-06	6.31669
MBNL1	1.09037	3.42352	6.3886	3.65693e-07	7.27883e-06	6.29487
FBN1	1.44357	2.94624	6.37928	3.75564e-07	7.40125e-06	6.2684
CAP1	1.07151	4.47154	6.37835	3.76557e-07	7.40125e-06	6.26577
MDC1	-1.14129	2.76126	-6.31966	4.45411e-07	8.54078e-06	6.09888
PSRC1	-1.61045	2.33094	-6.28674	4.89457e-07	9.27214e-06	6.00518
FSTL5	-1.10715	1.93194	-6.28074	4.97953e-07	9.40785e-06	5.98808
MS4A6A	2.15085	4.21518	6.26278	5.2426e-07	9.83909e-06	5.93694
GABARAPL1	-1.76537	3.34179	-6.26172	5.25847e-07	9.85579e-06	5.93393
RAP2A	1.04728	3.54179	6.24547	5.50935e-07	1.0258e-05	5.88763
DAB2	1.05631	3.50576	6.23363	5.6997e-07	1.05481e-05	5.85389
CTSS	1.58964	3.34218	6.23346	5.70249e-07	1.05481e-05	5.8534
HLA-DRA	2.76845	6.99525	6.22729	5.80438e-07	1.07225e-05	5.83581
WFDC10B	-2.3249	1.95141	-6.20394	6.20671e-07	1.13766e-05	5.76925
FAM57B	-1.31129	2.22216	-6.20119	6.25583e-07	1.14369e-05	5.76142
SLITRK2	-1.38021	1.97819	-6.19329	6.39943e-07	1.16693e-05	5.73888
SNCG	-1.24296	2.15684	-6.17427	6.75867e-07	1.22926e-05	5.68464
FSTL1	1.87096	4.61418	6.1727	6.78922e-07	1.23323e-05	5.68016
HLA-E	2.3278	6.18033	6.1419	7.41775e-07	1.33199e-05	5.59224
CLIC4	1.11058	3.82219	6.12905	7.69702e-07	1.37515e-05	5.55554
UCKL1	-1.14525	2.92219	-6.11515	8.01084e-07	1.42581e-05	5.51587
DOCK10	1.00327	2.79232	6.11072	8.11366e-07	1.43687e-05	5.50321
PCP2	-1.34227	1.87959	-6.09616	8.4607e-07	1.48715e-05	5.46163
FAP	1.77025	3.11849	6.08967	8.62021e-07	1.51142e-05	5.44309
PECAM1	1.40809	3.19133	6.08728	8.67972e-07	1.51997e-05	5.43626
LAPTM5	1.43348	3.43981	6.05812	9.43981e-07	1.64492e-05	5.35293
IFNGR1	1.09467	4.20646	5.99918	1.11875e-06	1.90026e-05	5.18437
CLEC2B	1.44318	2.91541	5.98849	1.15376e-06	1.95503e-05	5.15379
SPRED1	1.15779	3.82166	5.98168	1.17663e-06	1.99139e-05	5.13433
GNGT1	-1.92993	2.42233	-5.97811	1.18883e-06	1.99768e-05	5.12409
S100A16	1.47171	3.32122	5.97399	1.20301e-06	2.01195e-05	5.11232
HCLS1	1.31293	3.55112	5.96933	1.21932e-06	2.03681e-05	5.09897
FGL2	2.15123	4.43475	5.96365	1.23947e-06	2.06501e-05	5.08271
SYNE2	-1.8549	2.62588	-5.95759	1.26132e-06	2.09214e-05	5.06537
CCL2	2.12603	4.52315	5.94984	1.28983e-06	2.12694e-05	5.0432
HLA-DPB1	1.86203	3.79477	5.91849	1.41197e-06	2.30682e-05	4.95346
ATP5A1	-1.01499	4.69934	-5.88832	1.54052e-06	2.49092e-05	4.86705
GIMAP4	1.98287	4.30255	5.87967	1.57951e-06	2.54523e-05	4.84227
TMSB10	1.83117	9.83451	5.86336	1.6557e-06	2.63792e-05	4.79556
LCP2	1.00197	2.47115	5.85417	1.70027e-06	2.69374e-05	4.76922
TFPI	1.1493	2.72183	5.84698	1.736e-06	2.74728e-05	4.7486
CYBA	1.53415	4.15334	5.81766	1.88953e-06	2.95059e-05	4.6646
RAB32	1.06099	3.33409	5.78279	2.09008e-06	3.23516e-05	4.56463
ETS1	1.25625	3.46647	5.78144	2.09823e-06	3.24422e-05	4.56077
ACTB	1.3548	5.85419	5.76308	2.2127e-06	3.38604e-05	4.50813
CDO1	-1.08324	2.24328	-5.759	2.23898e-06	3.42067e-05	4.49644
SULF1	1.71231	4.20711	5.75587	2.25938e-06	3.43687e-05	4.48745
EZH1	-1.0237	2.19869	-5.73012	2.4342e-06	3.66349e-05	4.41361
GRN	1.29429	3.83343	5.72389	2.47847e-06	3.72614e-05	4.39576
RRH	-1.44803	2.02962	-5.7205	2.50295e-06	3.75894e-05	4.38603
PFN1	1.73266	5.1714	5.68966	2.73672e-06	4.07538e-05	4.29758
STAT1	1.25101	3.68401	5.68301	2.78991e-06	4.1415e-05	4.27852
BSG	-1.12622	3.2707	-5.67471	2.85779e-06	4.21568e-05	4.25472
SPTAN1	-1.58294	4.33575	-5.67433	2.86094e-06	4.21593e-05	4.25362
OLFML2B	1.45745	3.17499	5.65904	2.99056e-06	4.36597e-05	4.20975
TYROBP	1.75269	4.27622	5.6586	2.99432e-06	4.36694e-05	4.2085
RP1	-3.43348	2.50993	-5.646	3.10569e-06	4.5015e-05	4.17235
OVCH2	-2.04465	1.9439	-5.64203	3.14156e-06	4.53489e-05	4.16098
BRD2	-1.0324	3.87001	-5.63691	3.18858e-06	4.59338e-05	4.14627
ZNF326	-1.32253	2.4999	-5.59305	3.62078e-06	5.122e-05	4.02044
NEUROD4	-1.21111	1.65114	-5.58916	3.6618e-06	5.16452e-05	4.00929
CD53	1.32618	2.78023	5.58559	3.69995e-06	5.20276e-05	3.99903
NME1	-1.30238	3.18645	-5.58296	3.72827e-06	5.23216e-05	3.99149
DDX17	-1.42933	4.97729	-5.57997	3.76065e-06	5.26714e-05	3.98293
NAP1L3	-2.24822	3.14496	-5.57315	3.83577e-06	5.35114e-05	3.96336
TNFSF13B	1.03821	2.54653	5.56981	3.87312e-06	5.39792e-05	3.95377
HLA-DMB	1.98605	4.50955	5.55041	4.09726e-06	5.66207e-05	3.89811
IFI27	1.4327	3.97251	5.5484	4.12112e-06	5.68746e-05	3.89236
NELL2	-1.05371	2.16465	-5.53718	4.25742e-06	5.8584e-05	3.86017
SLC6A6	-1.08896	2.46649	-5.53619	4.26967e-06	5.86955e-05	3.85733
FCGR2A	1.38149	3.17323	5.51578	4.53005e-06	6.19136e-05	3.79877
SERPINF1	-1.46448	2.73104	-5.51003	4.60624e-06	6.25316e-05	3.78227
ECM2	1.17531	2.67106	5.50635	4.65568e-06	6.28444e-05	3.77171
CYCS	-1.75632	4.35002	-5.50002	4.74195e-06	6.36402e-05	3.75355
STK17B	1.25912	2.83395	5.49272	4.8434e-06	6.49401e-05	3.73262
KIF3A	-1.1776	2.17529	-5.48967	4.88648e-06	6.53943e-05	3.72386
ELL2	1.05921	2.5603	5.48962	4.8871e-06	6.53943e-05	3.72373
C1orf54	1.20832	3.55053	5.47748	5.06236e-06	6.70489e-05	3.68889
CALU	1.65848	4.15672	5.4591	5.3396e-06	7.026e-05	3.63617
SLC25A4	-1.53519	3.35593	-5.45669	5.37708e-06	7.06769e-05	3.62925
AIF1	2.16971	4.85416	5.45642	5.38128e-06	7.06769e-05	3.62848
MS4A7	1.87456	3.7131	5.43819	5.67355e-06	7.35583e-05	3.5762
COL12A1	1.412	2.98704	5.43318	5.75654e-06	7.44771e-05	3.56184
RBBP6	-1.32099	2.67133	-5.42096	5.96433e-06	7.66951e-05	3.52679
TGFBR1	1.10408	2.95857	5.41233	6.1157e-06	7.81292e-05	3.50202
AKAP9	-1.76311	2.65362	-5.40925	6.17053e-06	7.87022e-05	3.4932
PXDN	1.09526	2.77627	5.40223	6.29754e-06	7.99612e-05	3.47306
TREM2	1.63786	2.98368	5.39563	6.41922e-06	8.136e-05	3.45415
LRRC32	1.28528	3.57385	5.39458	6.43879e-06	8.15349e-05	3.45114
MAP1A	-1.26275	3.15545	-5.37536	6.80821e-06	8.55332e-05	3.39602
HHEX	1.11209	2.62362	5.35482	7.22636e-06	8.97042e-05	3.33713
TNFSF10	1.12671	2.98203	5.33033	7.75862e-06	9.49306e-05	3.26693
NNMT	1.2388	2.8353	5.31742	8.05486e-06	9.80459e-05	3.22992
ARRDC4	1.53714	3.07684	5.30068	8.45571e-06	0.000102572	3.18196
SLC39A12	-1.19845	2.00786	-5.29521	8.59096e-06	0.000104123	3.16629
BEX1	-2.2619	3.60809	-5.29096	8.69753e-06	0.000105144	3.15412
HMGN1	-1.68431	5.20056	-5.27698	9.05764e-06	0.000108661	3.11407
LAMA4	1.3122	3.01844	5.27354	9.14862e-06	0.000109659	3.1042
S100A6	2.30027	7.27431	5.26685	9.32811e-06	0.000111433	3.08502
COL5A1	1.50058	3.45286	5.25654	9.61117e-06	0.000114043	3.05552
CTSC	1.0019	3.18071	5.25599	9.62651e-06	0.000114129	3.05394
LCP1	1.07913	3.54538	5.25265	9.7203e-06	0.000115048	3.04437
MGEA5	-1.18428	4.53436	-5.2452	9.93279e-06	0.000117366	3.02303
LEF1	1.14919	2.58793	5.2358	1.02075e-05	0.00011991	2.99611
TOB1	-1.52099	3.39481	-5.23399	1.02612e-05	0.00012042	2.99093
DCT	-1.0695	1.91916	-5.23376	1.02679e-05	0.00012042	2.99028
TAGLN	2.66668	5.89075	5.22869	1.04203e-05	0.000122065	2.97575
TYRP1	-1.65566	2.0811	-5.22537	1.05212e-05	0.00012288	2.96624
ENPP5	-1.02157	2.15503	-5.20172	1.12684e-05	0.000130851	2.89855
OVOS2	-1.32138	1.75337	-5.18848	1.17096e-05	0.000134645	2.86066
PTGER4	1.29198	2.87673	5.18417	1.18571e-05	0.000135807	2.84831
WFDC1	-1.10854	2.24658	-5.18129	1.19565e-05	0.000136817	2.84008
PABPC1	1.05179	4.43019	5.17519	1.21699e-05	0.000139034	2.82263
ANKRD50	1.00709	2.95557	5.16298	1.26087e-05	0.000143351	2.7877
TSPYL2	-2.03208	3.17593	-5.16231	1.26332e-05	0.000143515	2.78578
HLA-A	1.79908	6.07578	5.1563	1.28556e-05	0.000145573	2.76858
ISL1	-1.56822	2.1224	-5.15369	1.29532e-05	0.000146561	2.76112
HSD17B2	-1.20955	1.98537	-5.14321	1.33529e-05	0.000150481	2.73115
NPL	1.51877	3.06838	5.13854	1.35353e-05	0.000152415	2.71777
C1QB	1.72943	4.40698	5.12847	1.39363e-05	0.000156432	2.68899
KDELR3	1.13953	2.63794	5.11076	1.46706e-05	0.000162992	2.63837
CD28	1.01288	2.36789	5.08997	1.55823e-05	0.000171235	2.57896
ENC1	1.06634	3.09333	5.06188	1.69045e-05	0.000183202	2.49871
CD47	-1.01767	3.0326	-5.05843	1.70747e-05	0.000184198	2.48884
PPIC	1.05174	2.84701	5.05606	1.71924e-05	0.000185044	2.48208
NAP1L2	-1.692	2.17463	-5.05118	1.7437e-05	0.000187107	2.46816
IGSF6	1.31094	2.58632	5.04053	1.79839e-05	0.000191521	2.43774
NOX4	1.17766	2.75756	5.03795	1.8119e-05	0.000192669	2.43037
CXCR4	1.63969	3.75113	5.01951	1.91134e-05	0.000200379	2.37775
A2M	1.54274	4.98878	5.0161	1.93032e-05	0.000202219	2.36802
MXRA5	1.35625	3.61101	5.00537	1.99125e-05	0.000207219	2.33742
RUFY3	-1.05098	2.74318	-5.00046	2.01981e-05	0.000210037	2.3234
IGFBP3	2.43207	4.64929	4.98171	2.13255e-05	0.00022014	2.26993
CDR1	-2.57974	2.78967	-4.96332	2.24921e-05	0.000230667	2.21751
PTGIS	1.43537	2.92715	4.95493	2.30454e-05	0.000235657	2.1936
TLR7	1.04689	2.44623	4.95441	2.308e-05	0.00023584	2.19212
CD163	1.82704	3.97061	4.94028	2.40436e-05	0.000243748	2.15188
S100A10	1.08912	4.39837	4.91635	2.57679e-05	0.00025808	2.08375
TAF1L	-1.30761	2.04563	-4.90704	2.64721e-05	0.000264198	2.05723
CLDN1	1.39082	2.79396	4.90154	2.68968e-05	0.000267712	2.04158
TNFRSF11B	1.59146	2.91087	4.8802	2.86097e-05	0.000282736	1.98087
IL10RA	1.20726	2.80311	4.87318	2.91958e-05	0.000287322	1.96093
TNC	1.87098	3.1241	4.85737	3.05618e-05	0.000298892	1.91598
TOP2A	1.11494	2.31834	4.84948	3.12674e-05	0.000304529	1.89355
COL6A2	1.42682	3.26459	4.84499	3.16753e-05	0.000307864	1.88081
CORO1A	1.29419	3.1007	4.83424	3.26752e-05	0.000315199	1.85027
CCND1	1.64257	4.96808	4.81401	3.4643e-05	0.000331466	1.79281
GPRASP1	-1.41569	2.58792	-4.79318	3.67911e-05	0.000348987	1.73372
DDIT3	-1.14943	3.02656	-4.79036	3.70916e-05	0.000350856	1.72573
GPR65	1.24917	2.54071	4.78273	3.79186e-05	0.000357244	1.70407
AEBP1	1.70109	4.43133	4.77483	3.87937e-05	0.000364123	1.68167
FLNA	1.53862	4.03245	4.76712	3.96667e-05	0.000371238	1.65982
TSPAN10	-1.27855	2.21789	-4.75497	4.10818e-05	0.000382103	1.62541
PITX1	-1.29003	2.00732	-4.74361	4.2451e-05	0.000393131	1.59323
TMEM106C	-1.03587	3.22525	-4.74241	4.25984e-05	0.00039352	1.58982
HSP90AA1	-1.47584	5.03134	-4.73699	4.32695e-05	0.000398621	1.57448
LUM	2.26459	3.89491	4.73676	4.32981e-05	0.000398624	1.57383
IFIT3	1.03669	2.82904	4.73404	4.36393e-05	0.000400982	1.56613
LYZ	2.46406	4.71853	4.72938	4.42305e-05	0.000405887	1.55292
PPP1R14B	1.30005	3.81541	4.72076	4.53441e-05	0.000414223	1.52853
HLF	-1.09158	2.31492	-4.71855	4.56331e-05	0.000416009	1.52229
H3F3B	-1.17387	5.48135	-4.71048	4.67078e-05	0.000423125	1.49945
STAB1	1.24345	3.20314	4.69283	4.91464e-05	0.000442381	1.44953
RNASE6	1.68472	3.38311	4.68886	4.97108e-05	0.000446135	1.43833
TLN1	1.20899	4.31018	4.68786	4.9855e-05	0.000446767	1.43549
FNDC1	1.20086	2.51681	4.68717	4.99538e-05	0.000447368	1.43354
HMGN2	-1.03793	4.96339	-4.67946	5.10759e-05	0.000456023	1.41176
HSPA1A	-1.476	4.58877	-4.67644	5.15232e-05	0.000458806	1.40321
GRIPAP1	-1.46933	2.7831	-4.67584	5.16124e-05	0.000459311	1.40151
GLUL	-1.54157	5.07625	-4.6661	5.30804e-05	0.000470893	1.37401
TAP1	1.03069	3.55783	4.6605	5.3943e-05	0.000477049	1.35821
LENG8	-1.71205	2.65936	-4.66049	5.39446e-05	0.000477049	1.35818
PDGFRB	1.07079	3.8507	4.64963	5.56581e-05	0.000488243	1.32752
MYD88	1.05011	2.80265	4.64849	5.58416e-05	0.000489549	1.32429
TSPYL4	-1.03201	2.79814	-4.64315	5.6707e-05	0.000495292	1.30922
HLA-DOA	1.40038	3.18717	4.63195	5.85642e-05	0.000508372	1.27763
MAP1B	-1.23158	3.71565	-4.63096	5.8731e-05	0.000509194	1.27485
C1QA	1.80915	4.0137	4.62087	6.04616e-05	0.000521644	1.24639
SLC16A8	-1.11146	2.05089	-4.58938	6.61926e-05	0.00056116	1.15767
KLF10	1.04151	2.84795	4.56267	7.14731e-05	0.000600867	1.08251
ANGPT2	1.60171	2.80101	4.56082	7.18528e-05	0.000602002	1.07732
CA2	-1.48305	3.30271	-4.55194	7.37099e-05	0.000614917	1.05234
RPS2	1.2668	6.77118	4.5452	7.51496e-05	0.000624347	1.0334
TMED4	-1.2438	3.47564	-4.53758	7.68119e-05	0.000635915	1.01199
TXN	1.08035	3.91882	4.53259	7.79183e-05	0.000643566	0.997994
GPR34	1.58774	3.13257	4.52954	7.86036e-05	0.00064809	0.989425
UCHL1	-1.07286	3.19301	-4.52163	8.04091e-05	0.000659514	0.967202
GIMAP7	1.33987	3.03812	4.5108	8.29446e-05	0.000675215	0.936828
COL8A1	1.12856	3.12263	4.50808	8.35938e-05	0.000679326	0.9292
CD84	1.01026	2.47415	4.50268	8.49002e-05	0.000688754	0.914031
NES	1.56446	4.95038	4.4877	8.86232e-05	0.000714038	0.872055
IER5	1.02105	3.19881	4.48705	8.87885e-05	0.000714962	0.870232
SCARA5	-1.06565	1.95493	-4.47942	9.07523e-05	0.00072746	0.848838
LST1	1.37038	2.8514	4.47704	9.13721e-05	0.000731184	0.842183
IFI44L	1.25638	3.55602	4.47347	9.23126e-05	0.000737041	0.83217
ART4	1.1244	2.4439	4.46535	9.44845e-05	0.000751833	0.809434
FCER1G	1.58211	3.63625	4.46354	9.4973e-05	0.000755295	0.804392
DPM3	-1.2484	3.1139	-4.46004	9.593e-05	0.00076162	0.794591
SFPQ	-1.58692	4.26389	-4.45656	9.68902e-05	0.000767949	0.784856
SPCS3	1.0247	3.62783	4.44784	9.93399e-05	0.000786042	0.76045
EDN3	-1.00632	2.01128	-4.44206	0.000100996	0.000796474	0.744287
ATN1	-1.14516	2.35529	-4.42774	0.00010522	0.000825637	0.704254
RGS1	2.68542	5.38724	4.42373	0.000106434	0.000832853	0.693043
MGP	2.38587	6.80941	4.41515	0.000109078	0.000849774	0.669077
TIMP1	1.74785	5.15322	4.41097	0.000110388	0.000857944	0.657412
CALCRL	1.2262	2.68007	4.40583	0.00011202	0.000866671	0.643081
ATP1B1	-1.15127	3.06885	-4.40078	0.000113651	0.000875741	0.628966
TNFAIP6	1.0986	2.37113	4.39947	0.000114076	0.000878543	0.625314
ZFP36L1	1.20034	4.3619	4.3882	0.000117808	0.000903341	0.593885
NDN	-1.1826	3.97784	-4.38338	0.00011944	0.000914367	0.580451
PRPF3	-1.01224	3.09168	-4.38285	0.000119621	0.000915257	0.578974
CD14	2.07635	5.38508	4.37162	0.000123516	0.000941492	0.547691
SEC61G	1.11402	4.68238	4.35413	0.000129836	0.000982249	0.498987
COL6A1	1.45227	3.92794	4.35317	0.000130192	0.00098389	0.496313
TAX1BP3	1.04702	3.54823	4.34426	0.000133543	0.00100419	0.471517
MAGEF1	-1.22624	3.99418	-4.34368	0.000133764	0.00100498	0.4699
MYO1B	1.27128	2.9793	4.34279	0.000134102	0.00100579	0.467441
CTSB	1.72851	5.59167	4.33995	0.000135193	0.00101081	0.459539
SCG2	-1.29989	2.64784	-4.33756	0.000136117	0.00101563	0.452888
BGN	1.11787	4.4422	4.33346	0.000137717	0.00102595	0.441487
C3AR1	1.19214	2.76416	4.32894	0.000139504	0.00103707	0.428917
HLA-DPA1	1.28279	4.23409	4.32539	0.00014092	0.0010465	0.419062
HES1	-1.33817	3.72993	-4.31995	0.000143122	0.00106062	0.403938
TAGLN2	1.42506	4.45119	4.3133	0.000145857	0.00107806	0.385478
TNFRSF12A	1.30344	2.7624	4.31147	0.000146619	0.00108249	0.380401
HMOX1	1.94537	3.46644	4.29295	0.000154554	0.00112818	0.329011
CD248	1.16462	3.46767	4.29039	0.000155682	0.00113583	0.321922
OXTR	1.91507	3.13628	4.28553	0.000157849	0.00114926	0.308449
DYNLT1	1.05487	3.76997	4.25468	0.000172315	0.00123738	0.223004
KLF6	1.11882	4.35411	4.25268	0.000173295	0.00124315	0.217482
UACA	1.23646	3.75667	4.24561	0.000176811	0.00126324	0.197915
RPL29	1.01334	4.40208	4.23412	0.000182674	0.00129791	0.166147
PTRF	1.41876	4.68239	4.23271	0.000183406	0.00130246	0.16225
SLC38A2	1.30269	4.51709	4.22375	0.000188127	0.00132864	0.137505
GPX1	1.63948	4.74808	4.22114	0.000189525	0.00133647	0.1303
THY1	1.5887	4.40941	4.21866	0.000190861	0.00134325	0.123462
RPS19	1.00982	5.45733	4.21415	0.000193316	0.00135582	0.11102
MMP11	1.14076	2.49272	4.19369	0.000204855	0.00142319	0.0545946
TIGD4	-1.43973	2.04092	-4.17825	0.000214008	0.0014788	0.0120678
C8orf4	1.93094	4.4896	4.1781	0.000214098	0.0014788	0.011657
CDKN2B	1.40417	3.18704	4.16504	0.000222155	0.00151887	-0.0242747
MAFB	1.48891	3.74955	4.15924	0.000225828	0.00153655	-0.0402215
TNFSF4	1.06526	2.48116	4.15388	0.000229278	0.00155702	-0.0549627
PCDH17	1.46314	3.04914	4.13964	0.000238694	0.00160248	-0.0940901
EVI2B	1.01442	2.4808	4.13874	0.000239297	0.00160577	-0.0965434
CD63	1.27072	5.56838	4.13405	0.000242494	0.00162568	-0.109441
PLK2	1.49678	3.56943	4.12657	0.000247667	0.00165301	-0.129957
BDP1	-1.07702	2.35915	-4.12511	0.000248692	0.00165467	-0.133968
GZMA	1.25769	2.79474	4.11275	0.000257514	0.00170215	-0.16784
RAP2B	1.39633	3.70021	4.10594	0.000262511	0.00173032	-0.186509
IFIT2	1.17049	3.43396	4.09521	0.000270567	0.00177514	-0.215866
GUCA1C	-1.15124	2.11498	-4.08355	0.000279604	0.00181626	-0.24777
SSR3	1.13234	3.89582	4.08341	0.000279713	0.00181626	-0.24815
TXNIP	1.76729	6.18554	4.07082	0.00028981	0.00186672	-0.282575
TLR2	1.41472	3.13856	4.06177	0.000297282	0.00190617	-0.307284
HIST1H2BK	1.61196	4.72861	4.05729	0.000301049	0.00192857	-0.319502
TAGAP	1.08714	2.51592	4.04666	0.000310182	0.00197722	-0.348502
RPL39	1.22077	5.96647	4.0463	0.0003105	0.00197746	-0.349495
GOLGA4	-1.41316	3.06985	-4.03199	0.000323233	0.00204199	-0.38848
ANKZF1	-1.12978	2.69158	-4.03141	0.000323764	0.00204443	-0.390073
APOD	-1.17085	2.56136	-4.01899	0.00033525	0.00210202	-0.423878
TM4SF1	1.36944	4.04261	4.01897	0.000335264	0.00210202	-0.423921
MT1G	-1.47562	2.58774	-4.00165	0.000351957	0.00218823	-0.471025
CD69	1.66629	3.05164	3.98343	0.000370395	0.00228179	-0.520508
SRRM2	-1.75883	4.82073	-3.9802	0.000373759	0.00229951	-0.529267
PLOD2	1.21014	3.11257	3.94861	0.000408288	0.00247318	-0.614841
CLEC5A	1.59142	2.7529	3.93975	0.000418508	0.00252319	-0.638774
KRT7	1.627	2.76498	3.92194	0.000439848	0.00263499	-0.686902
CA4	-1.09918	2.11203	-3.91973	0.000442562	0.00264787	-0.692852
FTH1	-1.24826	6.43202	-3.9158	0.000447439	0.00266914	-0.703455
IRF1	1.13411	3.25361	3.91403	0.000449658	0.00267381	-0.708241
CRIP1	1.22911	3.44237	3.90046	0.00046698	0.00275278	-0.744801
CCL8	1.38017	2.9149	3.89338	0.000476286	0.00279521	-0.76388
SOCS3	1.65558	3.32903	3.8876	0.000484015	0.00282766	-0.779444
MPEG1	1.43063	3.46318	3.88524	0.000487199	0.0028439	-0.785782
CCR1	1.20671	2.72096	3.85743	0.000526372	0.00303248	-0.860517
VCAM1	1.18336	3.38237	3.85546	0.000529249	0.00304658	-0.865783
C1QC	1.48247	4.22655	3.85009	0.000537201	0.00308607	-0.880188
SNAI2	1.50645	3.55455	3.83545	0.000559486	0.00319628	-0.91944
ECM1	1.0421	2.46286	3.83404	0.000561667	0.00320637	-0.923197
MLANA	-1.1801	2.04732	-3.83398	0.000561774	0.00320637	-0.92338
CD3D	1.28527	2.77465	3.82957	0.000568676	0.00323923	-0.93517
TF	-2.6219	5.08238	-3.81522	0.000591753	0.00334908	-0.973566
CCL3	1.39246	2.74691	3.80961	0.000601019	0.00339744	-0.988558
ANKRD1	2.03599	3.08648	3.80835	0.000603115	0.00340384	-0.991917
IER3	1.60747	3.96676	3.79442	0.000626816	0.00351096	-1.0291
CLEC7A	1.11092	2.75343	3.7925	0.000630149	0.00352544	-1.03422
PI16	-1.19102	2.42883	-3.75616	0.000696665	0.00383981	-1.13096
FTL	1.72638	8.60253	3.72954	0.000749685	0.00409056	-1.20161
IFI6	1.07139	3.95574	3.72673	0.000755492	0.00411272	-1.20904
FCGR3A	1.7233	3.91182	3.71864	0.000772496	0.00418112	-1.23047
SLC40A1	1.18059	3.78444	3.71811	0.000773633	0.00418407	-1.23189
GNG3	-1.1174	1.92538	-3.71227	0.000786147	0.00424525	-1.24733
BCYRN1	-1.06778	3.28036	-3.69837	0.000816743	0.00439244	-1.28407
APOC1	1.34936	3.24096	3.69809	0.000817372	0.00439244	-1.28481
KRT14	2.49233	3.48169	3.68439	0.000848681	0.00453786	-1.32097
JUN	-1.04202	5.49268	-3.66842	0.000886656	0.00470001	-1.36306
VSIG4	1.07527	3.01671	3.66387	0.000897763	0.0047411	-1.37503
MALAT1	-1.31534	8.18198	-3.65963	0.000908249	0.00478365	-1.38619
ZNF594	-1.14069	2.73622	-3.63215	0.000979122	0.005104	-1.45837
CD2	1.19624	2.62843	3.61665	0.00102143	0.00528361	-1.49899
IVNS1ABP	1.17846	4.23044	3.58439	0.00111523	0.00566716	-1.58328
MCAM	1.35528	3.03075	3.53527	0.00127424	0.00631624	-1.71101
PYCARD	1.1091	2.90861	3.52202	0.00132077	0.00649899	-1.74535
HLA-DQA1	1.36269	3.37448	3.49747	0.00141135	0.00689429	-1.80881
MFAP5	1.26172	2.67013	3.49127	0.00143512	0.00699108	-1.82479
CD52	1.37367	3.19501	3.46565	0.00153768	0.00736876	-1.89077
PTGS2	1.16793	3.03527	3.45729	0.00157262	0.00749553	-1.91223
OLR1	1.66789	3.24692	3.43757	0.00165818	0.00784251	-1.96282
BCL6B	1.15498	2.57971	3.43288	0.00167917	0.00790209	-1.97482
MMP9	2.20214	3.44312	3.42564	0.00171207	0.00802487	-1.99334
PRND	1.33276	2.55315	3.42021	0.00173713	0.00811808	-2.00721
KCTD12	1.58749	4.7575	3.41048	0.001783	0.00828588	-2.03207
PEBP1	-1.0608	4.22855	-3.35504	0.00206722	0.0093395	-2.17299
FOLR2	1.08176	3.01157	3.34156	0.00214265	0.009611	-2.2071
CXCL10	1.28864	2.68396	3.33278	0.0021932	0.00978973	-2.22928
ARL4C	1.23578	3.55492	3.32778	0.00222251	0.00988932	-2.2419
PNMA1	-1.05455	3.89641	-3.3231	0.00225024	0.00999382	-2.25369
RPS28	1.05873	4.85009	3.31958	0.00227135	0.0100713	-2.26257
KRT18	1.63924	3.9424	3.31596	0.00229323	0.0101275	-2.27169
ACTA2	1.29809	5.17022	3.30772	0.00234383	0.010293	-2.29243
HIST1H3B	1.61576	3.66221	3.29421	0.00242909	0.0105983	-2.32637
S100A4	1.13395	4.22218	3.2785	0.00253202	0.0109594	-2.36578
HIST1H2AG	1.05419	2.83209	3.22034	0.00295045	0.0123873	-2.51079
TPM2	1.38146	5.20932	3.2186	0.00296391	0.0124401	-2.5151
UBD	1.07574	2.44877	3.19277	0.00317118	0.0131345	-2.57908
CXCL9	1.0035	2.41294	3.1492	0.00355242	0.0144178	-2.68638
HIST1H1B	1.63327	4.05581	3.14572	0.00358473	0.0145281	-2.69493
GOLGB1	-1.25554	3.70058	-3.12208	0.00381143	0.01524	-2.7528
PNN	-1.22821	4.39534	-3.10769	0.00395599	0.0156907	-2.7879
APLN	1.24435	2.40956	3.09549	0.00408266	0.0160803	-2.81761
TM4SF18	1.17917	2.91152	3.06827	0.00437923	0.016988	-2.88363
RPS21	1.08734	5.83429	3.06668	0.00439723	0.0170438	-2.88749
HIST1H4L	1.89232	4.27451	3.06369	0.00443118	0.0171519	-2.89473
GPX3	-1.92405	5.22171	-3.05833	0.00449262	0.0173564	-2.90768
RARRES2	-1.00191	2.97271	-3.00311	0.00517466	0.0195165	-3.04046
ATP1A2	-1.15269	2.89968	-2.98491	0.00542005	0.0202742	-3.08391
RPS4Y1	-1.02891	2.54593	-2.98044	0.00548201	0.0204519	-3.09456
HIST1H2AM	1.59292	3.99419	2.94039	0.00606771	0.022186	-3.1896
HIGD1B	1.01999	2.54357	2.93233	0.00619254	0.0225436	-3.20865
PRKCDBP	1.24585	3.57426	2.93233	0.00619263	0.0225436	-3.20866
KRT17	1.05284	2.30529	2.91567	0.00645832	0.0232888	-3.24792
HIST3H2A	-1.29465	2.7941	-2.87698	0.00711718	0.0252771	-3.33858
CST1	1.34743	2.53495	2.82792	0.00804391	0.0279166	-3.45255
HMGB2	-1.05261	3.87173	-2.80168	0.00858486	0.0293898	-3.51302
HIST1H1D	1.14327	4.07452	2.78084	0.00903868	0.0306633	-3.56082
FABP7	-1.63681	3.58323	-2.76878	0.00931134	0.0314224	-3.58837
CLEC14A	1.17285	3.62639	2.74626	0.00984127	0.0329036	-3.63963
NGFRAP1	-1.05569	4.95719	-2.73965	0.010002	0.0333132	-3.65462
RGS4	1.15916	3.49547	2.73372	0.0101484	0.0336817	-3.66806
HIST1H4J	1.26539	3.25025	2.73138	0.0102065	0.0338192	-3.67335
CLU	-1.812	3.57235	-2.7085	0.0107933	0.0354041	-3.725
TYR	-1.03806	2.0653	-2.68901	0.0113175	0.0367085	-3.76877
HIST1H2BH	1.17181	2.80482	2.66114	0.0121086	0.0387937	-3.83103
HIST1H2AJ	1.34754	3.19205	2.63547	0.0128824	0.0407463	-3.88801
HIST1H2AH	1.45956	3.71391	2.5369	0.0162982	0.0490785	-4.10347
